# Supplementary material for: Notes on Brachymenium in Guyana with a new species from Mt. Ayanganna
Source: PhytoKeys. 2020 Aug 3;154:11–7. doi: 10.3897/phytokeys.154.39105 (PMC7417294; doi:10.3897/phytokeys.154.39105)
Supplement: XML Treatment for Brachymenium ayangannensis [file phytokeys.154.39105-treatment1.xml]

<!DOCTYPE tp:taxon-treatment
  PUBLIC "-//TaxonX//DTD Taxonomic Treatment Publishing DTD v0 20100105//EN" "tax-treatment-NSO.dtd">
<tp:taxon-treatment xmlns:tp="http://www.plazi.org/taxpub"><tp:treatment-meta><kwd-group><label>Taxon classification</label><kwd><named-content xmlns:xlink="http://www.w3.org/1999/xlink" content-type="kingdom">Plantae</named-content></kwd><kwd><named-content xmlns:xlink="http://www.w3.org/1999/xlink" content-type="order">Bryales</named-content></kwd><kwd><named-content xmlns:xlink="http://www.w3.org/1999/xlink" content-type="family">Bryaceae</named-content></kwd></kwd-group><mixed-citation publication-type="journal"><person-group><name><surname>Robinson</surname><given-names>Harold</given-names></name><name><surname>Golinski</surname><given-names>G. Karen</given-names></name></person-group><article-title>Notes on <italic><tp:taxon-name><tp:taxon-name-part taxon-name-part-type="genus" reg="Brachymenium">Brachymenium</tp:taxon-name-part></tp:taxon-name></italic> in Guyana with a new species from Mt. Ayanganna</article-title><source>PhytoKeys</source><day>03</day><month>8</month><year>2020</year><volume>154</volume><fpage>11</fpage><lpage>17</lpage><pub-id pub-id-type="doi">10.3897/phytokeys.154.39105</pub-id></mixed-citation></tp:treatment-meta><tp:nomenclature><tp:taxon-name><object-id xmlns:xlink="http://www.w3.org/1999/xlink" content-type="arpha" xlink:type="simple">559AD855-EF85-57AE-9984-DA2994EE2C2F</object-id>
            <tp:taxon-name-part taxon-name-part-type="genus" reg="Brachymenium">Brachymenium</tp:taxon-name-part>
            <tp:taxon-name-part taxon-name-part-type="species" reg="ayangannensis">ayangannensis</tp:taxon-name-part>
          </tp:taxon-name><tp:taxon-authority>H.Rob. &amp; G.K.Golinski</tp:taxon-authority><tp:taxon-status xmlns:xlink="http://www.w3.org/1999/xlink" xlink:type="simple">sp. nov.</tp:taxon-status><xref ref-type="fig" rid="F1">Figure 1</xref></tp:nomenclature><tp:treatment-sec sec-type="material" id="SECID0EPBAC"><title>Type.</title><p>Guyana. Region: Potaro–Siparuni. Mt. Ayanganna, east face, plateau above second of four escarpments. 1380 m, <named-content xmlns:xlink="http://www.w3.org/1999/xlink" content-type="dwc:verbatimCoordinates" xlink:type="simple"><named-content content-type="geo-json" specific-use="{&#34;type&#34;:&#34;Point&#34;,&#34;coordinates&#34;:[-59.972500,5.375833]}" id="NCID0EYBAC" xlink:type="simple">05°22.550'N, 059°58.350'W</named-content></named-content>. Scrub forest on sandstone and peat, with <italic><tp:taxon-name><tp:taxon-name-part taxon-name-part-type="genus" reg="Clusia">Clusia</tp:taxon-name-part></tp:taxon-name></italic>, <italic><tp:taxon-name><tp:taxon-name-part taxon-name-part-type="genus" reg="Pagamea">Pagamea</tp:taxon-name-part></tp:taxon-name></italic> and <italic><tp:taxon-name><tp:taxon-name-part taxon-name-part-type="genus" reg="Sphagnum">Sphagnum</tp:taxon-name-part></tp:taxon-name></italic>. Epiphyte; sporophytes green. 17 June 2001. <italic>H.D. Clarke 9299</italic>, with <italic>R. Williams</italic>, <italic>C. Perry</italic>, <italic>E. Tripp &amp; J. Kelly</italic> (US).</p><fig id="F1" position="float" orientation="portrait"><object-id xmlns:xlink="http://www.w3.org/1999/xlink" content-type="doi" xlink:type="simple">10.3897/phytokeys.154.39105.figure1</object-id><object-id xmlns:xlink="http://www.w3.org/1999/xlink" content-type="arpha" xlink:type="simple">B9CA91A5-4CDE-5904-8594-2AA3D07A54A5</object-id><label>Figure 1.</label><caption><p><italic><tp:taxon-name><tp:taxon-name-part taxon-name-part-type="genus" reg="Brachymenium">Brachymenium</tp:taxon-name-part> <tp:taxon-name-part taxon-name-part-type="species" reg="ayangannensis">ayangannensis</tp:taxon-name-part></tp:taxon-name></italic> H.Rob. &amp; G.K.Golinski. <bold>A</bold> Leafy stem showing distorted leaves <bold>B</bold> distal part of leaves, showing well-developed pale margin and spiniform teeth on both margin and long-acuminate tip <bold>C</bold> remoistened erect capsule showing partially detached short-rostrate operculum <bold>D</bold><italic><tp:taxon-name><tp:taxon-name-part taxon-name-part-type="genus" reg="Brachymenium">B.</tp:taxon-name-part> <tp:taxon-name-part taxon-name-part-type="species" reg="perspinidens">perspinidens</tp:taxon-name-part></tp:taxon-name></italic> (Broth.) H.Rob. &amp; Golinski, distal part of leaf of holotype (from H) <bold>E</bold> tip of capsule mounted in Hoyer’s solution showing short exostome and lack of well-developed endostome. The photographs were taken using a Leica DM4B Compound microscope, using a 5× objective.</p></caption><graphic xmlns:xlink="http://www.w3.org/1999/xlink" xlink:href="phytokeys-154-011-g001.jpg" position="float" orientation="portrait" xlink:type="simple" id="oo_438302.jpg"><uri content-type="original_file" xlink:type="simple">https://binary.pensoft.net/fig/438302</uri></graphic></fig></tp:treatment-sec><tp:treatment-sec sec-type="description" id="SECID0EHEAC"><title>Description.</title><p>Stems up to 3 cm tall, leaves not closely spaced, rather firm in structure but contorted when dry and resistant to wetting. Costa percurrent into a long slender acumination, median cells narrowly oval, with firm walls showing slight porosity, mostly 80–100 μm long and ca. 30 μm wide, without shorter quadrate cells at base, margin with numerous rows of linear pale cells forming a strong border, border with numerous cells projecting as spiniform teeth, such spiniform teeth extending onto apical acumination. Synoicous? Seta pale yellowish-red, ca. 17 mm long, smooth. Capsules erect, ca. 2 mm long, with short hypophysis, operculum short-rostrate, higher than wide. Outer peristome teeth reddish, rudimentary, ca. 80 μm long, inner peristome a low pale membrane ca. 70 μm without projecting segments or cilia. Calyptra not seen. Spores ca. 10 μm in size.</p></tp:treatment-sec><tp:treatment-sec sec-type="material" id="SECID0EMEAC"><title>Additional material.</title><p>Guyana. Region: Potaro–Siparuni. Mt. Ayanganna, east face, area near camp at base of fourth of four escarpments. Elev. 1545 m, <named-content xmlns:xlink="http://www.w3.org/1999/xlink" content-type="dwc:verbatimCoordinates" xlink:type="simple"><named-content content-type="geo-json" specific-use="{&#34;type&#34;:&#34;Point&#34;,&#34;coordinates&#34;:[-59.975833,5.384717]}" id="NCID0EVEAC" xlink:type="simple">05°23.083'N, 059°58.550'W</named-content></named-content>. Dense forest on sandstone and peat, with <italic><tp:taxon-name><tp:taxon-name-part taxon-name-part-type="genus" reg="Euterpe">Euterpe</tp:taxon-name-part></tp:taxon-name></italic>, <italic><tp:taxon-name><tp:taxon-name-part taxon-name-part-type="genus" reg="Clusia">Clusia</tp:taxon-name-part></tp:taxon-name></italic>, and <italic><tp:taxon-name><tp:taxon-name-part taxon-name-part-type="genus" reg="Brocchinia">Brocchinia</tp:taxon-name-part></tp:taxon-name></italic>. Sporophytes green. On tree limb. <italic>H.D. Clarke 9551</italic> with <italic>R. Williams</italic>, <italic>C. Perry</italic>, <italic>E. Tripp &amp; J. Kelly</italic> (US).</p><p>The peristome teeth of the new species have proven extremely fragile, possibly because of the radiation treatment.</p><p>The spiniform teeth of the leaf margin are distinctive, but the manner in which they occur on the acuminate apical extension is reminiscent of the illustration by <xref ref-type="bibr" rid="B4">Brotherus (1904</xref>: 557 fig. C; 1925: 367, figs C, D). This illustration has led to the comparison, but it proves to be somewhat inaccurate compared to the more recent illustration made from the type by <xref ref-type="bibr" rid="B8">Ochi (1972)</xref></p><p>The African species is well illustrated by <xref ref-type="bibr" rid="B8">Ochi (1972)</xref>, but the type from Helsinki has been borrowed not because of doubts of relationship so much as to insure that the two species are not the same. The principle difference is the absence of spinose teeth extending on to the apical acumination of the leaf. Nevertheless, there is no doubt the two are close, and the African species was placed in <tp:taxon-name><tp:taxon-name-part taxon-name-part-type="genus" reg="Bryum">Bryum</tp:taxon-name-part></tp:taxon-name> only because there was no sporophyte to indicate otherwise. A important point derived from the Ochi study is that none of the species in typical <italic><tp:taxon-name><tp:taxon-name-part taxon-name-part-type="genus" reg="Bryum">Bryum</tp:taxon-name-part></tp:taxon-name></italic> have spinose marginal teeth, all with such teeth are in what is now in the <italic><tp:taxon-name><tp:taxon-name-part taxon-name-part-type="genus" reg="Brachymenium">Brachymenium</tp:taxon-name-part></tp:taxon-name></italic>, <italic><tp:taxon-name><tp:taxon-name-part taxon-name-part-type="genus" reg="Rhodobryum">Rhodobryum</tp:taxon-name-part></tp:taxon-name></italic> relationship. On the basis of the evident relationship between the African and Guyana species, the following transfer of the African species is provided.</p></tp:treatment-sec><ref-list><ref id="B4"><mixed-citation xmlns:xlink="http://www.w3.org/1999/xlink" xlink:type="simple"><person-group><name name-style="western"><surname>Brotherus</surname><given-names>VF</given-names></name></person-group> (<year>1904</year>) <article-title>219 Lieferung, <tp:taxon-name><tp:taxon-name-part taxon-name-part-type="family">Bryaceae</tp:taxon-name-part></tp:taxon-name>, <tp:taxon-name><tp:taxon-name-part taxon-name-part-type="family">Leptostomaceae</tp:taxon-name-part></tp:taxon-name>, <tp:taxon-name><tp:taxon-name-part taxon-name-part-type="family">Mniaceae</tp:taxon-name-part></tp:taxon-name>, <tp:taxon-name><tp:taxon-name-part taxon-name-part-type="family">Rhizogoniaceae</tp:taxon-name-part></tp:taxon-name> und <tp:taxon-name><tp:taxon-name-part taxon-name-part-type="family">Aulacomniaceae</tp:taxon-name-part></tp:taxon-name>.</article-title> In: <person-group><name name-style="western"><surname>Engler</surname><given-names>A</given-names></name><name name-style="western"><surname>Prantl</surname><given-names>K</given-names></name></person-group> (<role>Eds</role>) <issue-title>Die natürlichen Pflanzenfamilien.</issue-title><source>I. TEIL, 3, Abteilung, Bogen 37 bis 39. Verlag von Wilhelm Engelmann, Leipzig</source>, <fpage>577</fpage>–<lpage>624</lpage>.</mixed-citation></ref><ref id="B8"><mixed-citation xmlns:xlink="http://www.w3.org/1999/xlink" xlink:type="simple"><person-group><name name-style="western"><surname>Ochi</surname><given-names>H</given-names></name></person-group> (<year>1972</year>) <article-title>A revision of African <tp:taxon-name><tp:taxon-name-part taxon-name-part-type="subfamily">Bryoideae</tp:taxon-name-part></tp:taxon-name>, <tp:taxon-name><tp:taxon-name-part taxon-name-part-type="subphylum">Musci</tp:taxon-name-part></tp:taxon-name> (First Part). J. Faculty of Educ.</article-title><source>Tottori University</source><volume>23</volume>(<issue>1</issue>): <fpage>1</fpage>–<lpage>126</lpage>.</mixed-citation></ref></ref-list></tp:taxon-treatment>
