# Supplementary material for: Notes on Brachymenium in Guyana with a new species from Mt. Ayanganna
Source: PhytoKeys. 2020 Aug 3;154:11–7. doi: 10.3897/phytokeys.154.39105 (PMC7417294; doi:10.3897/phytokeys.154.39105)
Supplement: XML Treatment for Brachymenium perspinidens [file phytokeys.154.39105-treatment2.xml]

<!DOCTYPE tp:taxon-treatment
  PUBLIC "-//TaxonX//DTD Taxonomic Treatment Publishing DTD v0 20100105//EN" "tax-treatment-NSO.dtd">
<tp:taxon-treatment xmlns:tp="http://www.plazi.org/taxpub"><tp:treatment-meta><kwd-group><label>Taxon classification</label><kwd><named-content xmlns:xlink="http://www.w3.org/1999/xlink" content-type="kingdom">Plantae</named-content></kwd><kwd><named-content xmlns:xlink="http://www.w3.org/1999/xlink" content-type="order">Bryales</named-content></kwd><kwd><named-content xmlns:xlink="http://www.w3.org/1999/xlink" content-type="family">Bryaceae</named-content></kwd></kwd-group><mixed-citation publication-type="journal"><person-group><name><surname>Robinson</surname><given-names>Harold</given-names></name><name><surname>Golinski</surname><given-names>G. Karen</given-names></name></person-group><article-title>Notes on <italic><tp:taxon-name><tp:taxon-name-part taxon-name-part-type="genus" reg="Brachymenium">Brachymenium</tp:taxon-name-part></tp:taxon-name></italic> in Guyana with a new species from Mt. Ayanganna</article-title><source>PhytoKeys</source><day>03</day><month>8</month><year>2020</year><volume>154</volume><fpage>11</fpage><lpage>17</lpage><pub-id pub-id-type="doi">10.3897/phytokeys.154.39105</pub-id></mixed-citation></tp:treatment-meta><tp:nomenclature><tp:taxon-name><object-id xmlns:xlink="http://www.w3.org/1999/xlink" content-type="arpha" xlink:type="simple">673E4191-B2F7-52F6-B9C3-CE439A8FCF10</object-id>
            <tp:taxon-name-part taxon-name-part-type="genus" reg="Brachymenium">Brachymenium</tp:taxon-name-part>
            <tp:taxon-name-part taxon-name-part-type="species" reg="perspinidens">perspinidens</tp:taxon-name-part>
          </tp:taxon-name><tp:taxon-authority>(Broth.) H.Rob. &amp; G.K.Golinski</tp:taxon-authority><tp:taxon-status xmlns:xlink="http://www.w3.org/1999/xlink" xlink:type="simple">comb. nov.</tp:taxon-status><xref ref-type="fig" rid="F1">Figure 1D</xref><tp:nomenclature-citation-list><tp:nomenclature-citation><tp:taxon-name>
                <tp:taxon-name-part taxon-name-part-type="genus" reg="Bryum">Bryum</tp:taxon-name-part> <tp:taxon-name-part taxon-name-part-type="species" reg="perspinidens">perspinidens</tp:taxon-name-part></tp:taxon-name><comment>Broth., Bot. Jahrb. Syst. 24: 246. 1897. Britische Ostafrika, Seengebiet: Ru– Nssóro, 3300–3600 m (Uganda: Ruwenzori, heather forest 10–12000’), <italic>Scott Elliot 266</italic>, Sterile. <tp:taxon-name><tp:taxon-name-part taxon-name-part-type="genus" reg="Rhodobryum">Rhodobryum</tp:taxon-name-part> <tp:taxon-name-part taxon-name-part-type="species" reg="perspinidens">perspinidens</tp:taxon-name-part></tp:taxon-name> (Broth.) Pócs, in Bizot &amp; Pócs, Acta Bot. Acad. Sci. Hungaricae 25: 257. 1979 [1980]. With record of species from Tanzania, also sterile. <xref ref-type="bibr" rid="B8">Ochi (1972)</xref> indicated the species was rather an oddity in <tp:taxon-name><tp:taxon-name-part taxon-name-part-type="genus" reg="Bryum">Bryum</tp:taxon-name-part> <tp:taxon-name-part taxon-name-part-type="authority">Hedw.</tp:taxon-name-part> <tp:taxon-name-part taxon-name-part-type="infraspecific-rank">subgenus</tp:taxon-name-part> <tp:taxon-name-part taxon-name-part-type="subgenus" reg="Rhodobryum">Rhodobryum</tp:taxon-name-part></tp:taxon-name> Schimp. in which he placed it.</comment></tp:nomenclature-citation></tp:nomenclature-citation-list></tp:nomenclature><tp:treatment-sec sec-type="notes" id="SECID0EZJAC"><title>Notes.</title><p>Placement of the new species in <italic><tp:taxon-name><tp:taxon-name-part taxon-name-part-type="genus" reg="Brachymenium">Brachymenium</tp:taxon-name-part></tp:taxon-name></italic> is based on the capsules being erect with an inner peristome being a low membrane lacking segments or cilia, the traditional distinctions of the genus. Recent DNA studies (<xref ref-type="bibr" rid="B11">Pedersen et al. 2003</xref>, <xref ref-type="bibr" rid="B10">Pedersen and Hedenas 2005</xref>; <xref ref-type="bibr" rid="B6">Cox and Hedderson 2003</xref>) indicate that species that have been placed in the genus <italic><tp:taxon-name><tp:taxon-name-part taxon-name-part-type="genus" reg="Brachymenium">Brachymenium</tp:taxon-name-part></tp:taxon-name></italic> are mostly in basal branches of the <tp:taxon-name><tp:taxon-name-part taxon-name-part-type="family">Bryaceae</tp:taxon-name-part></tp:taxon-name> while <italic><tp:taxon-name><tp:taxon-name-part taxon-name-part-type="genus" reg="Bryum">Bryum</tp:taxon-name-part></tp:taxon-name></italic> species are more derived. According to such studies, the genus <italic><tp:taxon-name><tp:taxon-name-part taxon-name-part-type="genus" reg="Brachymenium">Brachymenium</tp:taxon-name-part></tp:taxon-name></italic> is more entangled phyletically with the genus <italic><tp:taxon-name><tp:taxon-name-part taxon-name-part-type="genus" reg="Rhodobryum">Rhodobryum</tp:taxon-name-part></tp:taxon-name></italic> (Schimp.) Hampe, Linnaea 38: 663. 1874, a later established genus and <italic><tp:taxon-name><tp:taxon-name-part taxon-name-part-type="genus" reg="Osculatia">Osculatia</tp:taxon-name-part></tp:taxon-name></italic> De Not., Mem. Reale Accad. Sci. Torino, ser 2, 18: 445. 1859 (<xref ref-type="bibr" rid="B12">Robinson 1965</xref>; <xref ref-type="bibr" rid="B9">Ochyra et al. 2018</xref>). A survey of the illustrations in <xref ref-type="bibr" rid="B4">Brotherus (1904</xref>, <xref ref-type="bibr" rid="B5">1925</xref>) shows an additional trend in <italic><tp:taxon-name><tp:taxon-name-part taxon-name-part-type="genus" reg="Brachymenium">Brachymenium</tp:taxon-name-part></tp:taxon-name></italic> that is lacking in typical <italic><tp:taxon-name><tp:taxon-name-part taxon-name-part-type="genus" reg="Bryum">Bryum</tp:taxon-name-part></tp:taxon-name></italic>, conical to rostrate opercula such is seen in the new species. In fact, within the present definition of <italic><tp:taxon-name><tp:taxon-name-part taxon-name-part-type="genus" reg="Brachymenium">Brachymenium</tp:taxon-name-part></tp:taxon-name></italic>, fully rostrate opercula occur in another species recently collected in Guyana.</p></tp:treatment-sec><tp:treatment-sec><!--Section generated to contain objects referenced in tp:taxon-treatment.--><fig id="F1" position="float" orientation="portrait"><object-id xmlns:xlink="http://www.w3.org/1999/xlink" content-type="doi" xlink:type="simple">10.3897/phytokeys.154.39105.figure1</object-id><object-id xmlns:xlink="http://www.w3.org/1999/xlink" content-type="arpha" xlink:type="simple">B9CA91A5-4CDE-5904-8594-2AA3D07A54A5</object-id><label>Figure 1.</label><caption><p><italic><tp:taxon-name><tp:taxon-name-part taxon-name-part-type="genus" reg="Brachymenium">Brachymenium</tp:taxon-name-part> <tp:taxon-name-part taxon-name-part-type="species" reg="ayangannensis">ayangannensis</tp:taxon-name-part></tp:taxon-name></italic> H.Rob. &amp; G.K.Golinski. <bold>A</bold> Leafy stem showing distorted leaves <bold>B</bold> distal part of leaves, showing well-developed pale margin and spiniform teeth on both margin and long-acuminate tip <bold>C</bold> remoistened erect capsule showing partially detached short-rostrate operculum <bold>D</bold><italic><tp:taxon-name><tp:taxon-name-part taxon-name-part-type="genus" reg="Brachymenium">B.</tp:taxon-name-part> <tp:taxon-name-part taxon-name-part-type="species" reg="perspinidens">perspinidens</tp:taxon-name-part></tp:taxon-name></italic> (Broth.) H.Rob. &amp; Golinski, distal part of leaf of holotype (from H) <bold>E</bold> tip of capsule mounted in Hoyer’s solution showing short exostome and lack of well-developed endostome. The photographs were taken using a Leica DM4B Compound microscope, using a 5× objective.</p></caption><graphic xmlns:xlink="http://www.w3.org/1999/xlink" xlink:href="phytokeys-154-011-g001.jpg" position="float" orientation="portrait" xlink:type="simple" id="oo_438302.jpg"><uri content-type="original_file" xlink:type="simple">https://binary.pensoft.net/fig/438302</uri></graphic></fig></tp:treatment-sec><ref-list><ref id="B8"><mixed-citation xmlns:xlink="http://www.w3.org/1999/xlink" xlink:type="simple"><person-group><name name-style="western"><surname>Ochi</surname><given-names>H</given-names></name></person-group> (<year>1972</year>) <article-title>A revision of African <tp:taxon-name><tp:taxon-name-part taxon-name-part-type="subfamily">Bryoideae</tp:taxon-name-part></tp:taxon-name>, <tp:taxon-name><tp:taxon-name-part taxon-name-part-type="subphylum">Musci</tp:taxon-name-part></tp:taxon-name> (First Part). J. Faculty of Educ.</article-title><source>Tottori University</source><volume>23</volume>(<issue>1</issue>): <fpage>1</fpage>–<lpage>126</lpage>.</mixed-citation></ref><ref id="B11"><mixed-citation xmlns:xlink="http://www.w3.org/1999/xlink" xlink:type="simple"><person-group><name name-style="western"><surname>Pedersen</surname><given-names>N</given-names></name><name name-style="western"><surname>Cox</surname><given-names>CJ</given-names></name><name name-style="western"><surname>Hedenas</surname><given-names>L</given-names></name></person-group> (<year>2003</year>) <article-title>Phylogeny of the Moss Family <tp:taxon-name><tp:taxon-name-part taxon-name-part-type="family">Bryaceae</tp:taxon-name-part></tp:taxon-name> Inferred from Chloroplast DNA Sequences and Morphology.</article-title><source>Systematic Botany</source><volume>28</volume>(<issue>3</issue>): <fpage>471</fpage>–<lpage>482</lpage>.</mixed-citation></ref><ref id="B10"><mixed-citation xmlns:xlink="http://www.w3.org/1999/xlink" xlink:type="simple"><person-group><name name-style="western"><surname>Pedersen</surname><given-names>N</given-names></name><name name-style="western"><surname>Hedenas</surname><given-names>L</given-names></name></person-group> (<year>2005</year>) Taxonomic and Nomenclatural Implications of Phylogenetic Studies of the <tp:taxon-name><tp:taxon-name-part taxon-name-part-type="family">Bryaceae</tp:taxon-name-part></tp:taxon-name> Based on Molecular Data and Morphology. The Bryologist 108(1): 123–128. <ext-link xlink:type="simple" ext-link-type="doi" xlink:href="10.1639/0007-2745(2005)108[123:TANIOP]2.0.CO;2">https://doi.org/10.1639/0007-2745(2005)108[123:TANIOP]2.0.CO;2</ext-link></mixed-citation></ref><ref id="B6"><mixed-citation xmlns:xlink="http://www.w3.org/1999/xlink" xlink:type="simple"><person-group><name name-style="western"><surname>Cox</surname><given-names>CJ</given-names></name><name name-style="western"><surname>Hedderson</surname><given-names>AJ</given-names></name></person-group> (<year>2003</year>) <article-title>Phylogenetic relationships within the moss family <tp:taxon-name><tp:taxon-name-part taxon-name-part-type="family">Bryaceae</tp:taxon-name-part></tp:taxon-name> based on chloroplast DNA evidence.</article-title><source>Journal of Bryology</source><volume>25</volume>(<issue>1</issue>): <fpage>31</fpage>–<lpage>40</lpage>. <ext-link xlink:type="simple" ext-link-type="doi" xlink:href="10.1179/037366803125002635">https://doi.org/10.1179/037366803125002635</ext-link></mixed-citation></ref><ref id="B12"><mixed-citation xmlns:xlink="http://www.w3.org/1999/xlink" xlink:type="simple"><person-group><name name-style="western"><surname>Robinson</surname><given-names>H</given-names></name></person-group> (<year>1965</year>) <article-title>Venezuelan bryophytes collected by Julian Steyermark.</article-title><source>Acta Botanica Venezuelica</source><volume>1</volume>(<issue>1</issue>): <fpage>73</fpage>–<lpage>83</lpage>. <ext-link xlink:type="simple" ext-link-type="uri" xlink:href="https://www.jstor.org/stable/41740407">https://www.jstor.org/stable/41740407</ext-link> [D.]</mixed-citation></ref><ref id="B9"><mixed-citation xmlns:xlink="http://www.w3.org/1999/xlink" xlink:type="simple"><person-group><name name-style="western"><surname>Ochyra</surname><given-names>R</given-names></name><name name-style="western"><surname>Plášek</surname><given-names>V</given-names></name><name name-style="western"><surname>Bednarek-Ochyra</surname><given-names>H</given-names></name></person-group> (<year>2018</year>) <article-title><tp:taxon-name><tp:taxon-name-part taxon-name-part-type="genus">Osculatia</tp:taxon-name-part></tp:taxon-name>–an earlier name for a segregate of <tp:taxon-name><tp:taxon-name-part taxon-name-part-type="genus">Bryum</tp:taxon-name-part></tp:taxon-name> (<tp:taxon-name><tp:taxon-name-part taxon-name-part-type="family">Bryaceae</tp:taxon-name-part></tp:taxon-name>, <tp:taxon-name><tp:taxon-name-part taxon-name-part-type="phylum">Bryophyta</tp:taxon-name-part></tp:taxon-name>). Acta Musei Silesiae.</article-title><source>Scientiae Naturales</source><volume>67</volume>(<issue>1</issue>): <fpage>71</fpage>–<lpage>79</lpage>. <ext-link xlink:type="simple" ext-link-type="doi" xlink:href="10.2478/cszma-2018-0006">https://doi.org/10.2478/cszma-2018-0006</ext-link></mixed-citation></ref><ref id="B4"><mixed-citation xmlns:xlink="http://www.w3.org/1999/xlink" xlink:type="simple"><person-group><name name-style="western"><surname>Brotherus</surname><given-names>VF</given-names></name></person-group> (<year>1904</year>) <article-title>219 Lieferung, <tp:taxon-name><tp:taxon-name-part taxon-name-part-type="family">Bryaceae</tp:taxon-name-part></tp:taxon-name>, <tp:taxon-name><tp:taxon-name-part taxon-name-part-type="family">Leptostomaceae</tp:taxon-name-part></tp:taxon-name>, <tp:taxon-name><tp:taxon-name-part taxon-name-part-type="family">Mniaceae</tp:taxon-name-part></tp:taxon-name>, <tp:taxon-name><tp:taxon-name-part taxon-name-part-type="family">Rhizogoniaceae</tp:taxon-name-part></tp:taxon-name> und <tp:taxon-name><tp:taxon-name-part taxon-name-part-type="family">Aulacomniaceae</tp:taxon-name-part></tp:taxon-name>.</article-title> In: <person-group><name name-style="western"><surname>Engler</surname><given-names>A</given-names></name><name name-style="western"><surname>Prantl</surname><given-names>K</given-names></name></person-group> (<role>Eds</role>) <issue-title>Die natürlichen Pflanzenfamilien.</issue-title><source>I. TEIL, 3, Abteilung, Bogen 37 bis 39. Verlag von Wilhelm Engelmann, Leipzig</source>, <fpage>577</fpage>–<lpage>624</lpage>.</mixed-citation></ref><ref id="B5"><mixed-citation xmlns:xlink="http://www.w3.org/1999/xlink" xlink:type="simple"><person-group><name name-style="western"><surname>Brotherus</surname><given-names>VF</given-names></name></person-group> (<year>1925</year>) <source><tp:taxon-name><tp:taxon-name-part taxon-name-part-type="subphylum">Musci</tp:taxon-name-part></tp:taxon-name> (Laubmoose) 1 Hafte.</source><publisher-name>In: Engler A</publisher-name>, <publisher-loc>Prantl (Eds) Die natürlichen Pflanzenfamilien, ed. 2. 10</publisher-loc>, <size units="page">478 pp</size>.</mixed-citation></ref></ref-list></tp:taxon-treatment>
