# Supplementary material for: Notes on Brachymenium in Guyana with a new species from Mt. Ayanganna
Source: PhytoKeys. 2020 Aug 3;154:11–7. doi: 10.3897/phytokeys.154.39105 (PMC7417294; doi:10.3897/phytokeys.154.39105)
Supplement: XML Treatment for Brachymenium speciosum [file phytokeys.154.39105-treatment3.xml]

<!DOCTYPE tp:taxon-treatment
  PUBLIC "-//TaxonX//DTD Taxonomic Treatment Publishing DTD v0 20100105//EN" "tax-treatment-NSO.dtd">
<tp:taxon-treatment xmlns:tp="http://www.plazi.org/taxpub"><tp:treatment-meta><kwd-group><label>Taxon classification</label><kwd><named-content xmlns:xlink="http://www.w3.org/1999/xlink" content-type="kingdom">Plantae</named-content></kwd><kwd><named-content xmlns:xlink="http://www.w3.org/1999/xlink" content-type="order">Bryales</named-content></kwd><kwd><named-content xmlns:xlink="http://www.w3.org/1999/xlink" content-type="family">Bryaceae</named-content></kwd></kwd-group><mixed-citation publication-type="journal"><person-group><name><surname>Robinson</surname><given-names>Harold</given-names></name><name><surname>Golinski</surname><given-names>G. Karen</given-names></name></person-group><article-title>Notes on <italic><tp:taxon-name><tp:taxon-name-part taxon-name-part-type="genus" reg="Brachymenium">Brachymenium</tp:taxon-name-part></tp:taxon-name></italic> in Guyana with a new species from Mt. Ayanganna</article-title><source>PhytoKeys</source><day>03</day><month>8</month><year>2020</year><volume>154</volume><fpage>11</fpage><lpage>17</lpage><pub-id pub-id-type="doi">10.3897/phytokeys.154.39105</pub-id></mixed-citation></tp:treatment-meta><tp:nomenclature><tp:taxon-name><object-id xmlns:xlink="http://www.w3.org/1999/xlink" content-type="arpha" xlink:type="simple">17399882-F918-5D65-968F-86F1F8CCAEAA</object-id>
            <tp:taxon-name-part taxon-name-part-type="genus" reg="Brachymenium">Brachymenium</tp:taxon-name-part>
            <tp:taxon-name-part taxon-name-part-type="species" reg="speciosum">speciosum</tp:taxon-name-part>
          </tp:taxon-name><tp:taxon-authority>(Hook. &amp; Wils.) Steere.</tp:taxon-authority><xref ref-type="fig" rid="F2">Figure 2</xref></tp:nomenclature><tp:treatment-sec sec-type="notes" id="SECID0EHOAC"><title>Notes.</title><p>The latter species has been collected on a mountain near Ayanganna as indicated below.</p><p>Mt. Wokomung, Little Ayanganna, upper slopes of highest point of Mount Wokomunga massif. <named-content xmlns:xlink="http://www.w3.org/1999/xlink" content-type="dwc:verbatimCoordinates" xlink:type="simple"><named-content content-type="geo-json" specific-use="{&#34;type&#34;:&#34;Point&#34;,&#34;coordinates&#34;:[-59.842222,5.085556]}" id="NCID0EROAC" xlink:type="simple">5°5'8"N, 59°50'32"W</named-content></named-content>. elev. 1525 m. Tepui scrub forest on sandstone and peat, with <italic><tp:taxon-name><tp:taxon-name-part taxon-name-part-type="genus" reg="Schefflera">Schefflera</tp:taxon-name-part></tp:taxon-name></italic>, <italic><tp:taxon-name><tp:taxon-name-part taxon-name-part-type="genus" reg="Clusia">Clusia</tp:taxon-name-part></tp:taxon-name></italic> and <italic><tp:taxon-name><tp:taxon-name-part taxon-name-part-type="genus" reg="Guadua">Guadua</tp:taxon-name-part></tp:taxon-name></italic>. 5 July 2003, <italic>H.D. Clarke 10550</italic>, with <italic>R. Williams</italic>, <italic>C. Perry</italic>, <italic>J. Kelly</italic>, <italic>D. Gittens</italic>, <italic>S. Stern</italic>; Guiana. Mt. Wokomung, Little Ayanganna, upper slopes of highest point of Mount Wokomung massif. <named-content xmlns:xlink="http://www.w3.org/1999/xlink" content-type="dwc:verbatimCoordinates" xlink:type="simple"><named-content content-type="geo-json" specific-use="{&#34;type&#34;:&#34;Point&#34;,&#34;coordinates&#34;:[-59.842222,5.085556]}" id="NCID0E1PAC" xlink:type="simple">5°5'8"N, 59°50'32"W</named-content></named-content>. elev. 1525 m. Tepui scrub forest on sandstone and peat, with <italic><tp:taxon-name><tp:taxon-name-part taxon-name-part-type="genus" reg="Schefflera">Schefflera</tp:taxon-name-part></tp:taxon-name></italic>, <italic><tp:taxon-name><tp:taxon-name-part taxon-name-part-type="genus" reg="Clusia">Clusia</tp:taxon-name-part></tp:taxon-name></italic> and <italic><tp:taxon-name><tp:taxon-name-part taxon-name-part-type="genus" reg="Guadua">Guadua</tp:taxon-name-part></tp:taxon-name></italic>, elev. 1525 m. 5 July 2003, <italic>H.D. Clarke 10575</italic>, with <italic>R. Williams</italic>, <italic>C. Perry</italic>, <italic>J. Kelly</italic>, <italic>D. Gittens</italic>, <italic>S. Stern.</italic> Guiana. Mt. Wokomung, Little Ayanganna, upper slopes of highest point of Mount Wokomung massif. <named-content xmlns:xlink="http://www.w3.org/1999/xlink" content-type="dwc:verbatimCoordinates" xlink:type="simple"><named-content content-type="geo-json" specific-use="{&#34;type&#34;:&#34;Point&#34;,&#34;coordinates&#34;:[-59.840583,5.081417]}" id="NCID0EEBAE" xlink:type="simple">5°4'53.1"N, 59°50'26.1"W</named-content></named-content>. elev. 1525 m. Tepui bog on sandstone and peat, with <italic><tp:taxon-name><tp:taxon-name-part taxon-name-part-type="genus" reg="Brocchinia">Brocchinia</tp:taxon-name-part></tp:taxon-name></italic>, <italic><tp:taxon-name><tp:taxon-name-part taxon-name-part-type="genus" reg="Bonnetia">Bonnetia</tp:taxon-name-part></tp:taxon-name></italic> and <italic><tp:taxon-name><tp:taxon-name-part taxon-name-part-type="genus" reg="Rapatea">Rapatea</tp:taxon-name-part></tp:taxon-name></italic>, elev. 1660 m. 6 July 2003, <italic>H.D. Clarke 10576</italic>, with <italic>R. Williams</italic>, <italic>C. Perry</italic>, <italic>J. Kelly</italic>, <italic>D. Gittens</italic>, <italic>S. Stern.</italic> Mt. Wokomung, area above third of four escarpments, 1 km NE of Mt. Wokomung, <named-content xmlns:xlink="http://www.w3.org/1999/xlink" content-type="dwc:verbatimCoordinates" xlink:type="simple"><named-content content-type="geo-json" specific-use="{&#34;type&#34;:&#34;Point&#34;,&#34;coordinates&#34;:[-59.854167,5.075000]}" id="NCID0ENCAE" xlink:type="simple">5°4'30"N, 59°51'15"W</named-content></named-content>. elev. 1490 m. dense forest on laterite, with <italic><tp:taxon-name><tp:taxon-name-part taxon-name-part-type="genus" reg="Clusia">Clusia</tp:taxon-name-part></tp:taxon-name></italic>, <italic><tp:taxon-name><tp:taxon-name-part taxon-name-part-type="genus" reg="Euterpe">Euterpe</tp:taxon-name-part></tp:taxon-name></italic> and <italic><tp:taxon-name><tp:taxon-name-part taxon-name-part-type="genus" reg="Licania">Licania</tp:taxon-name-part></tp:taxon-name></italic>, elev. 1490 m. 8 July 2003, <italic>H.D. Clarke 10802</italic>, with <italic>R. Williams</italic>, <italic>C. Perry</italic>, <italic>J. Kelly</italic>, <italic>D. Gittens</italic>, <italic>S. Stern.</italic> The material shows the additional feature of the species, the multistratose leaf margin with teeth on the margin and upper and lower surfaces. The species is otherwise reported from Suriname, Ecuador, and supposedly described from Jamaica (Maracaibo, Venezuela?)(<xref ref-type="bibr" rid="B2">Allen 2013</xref>; <xref ref-type="bibr" rid="B13">Steere 1948</xref>).</p><fig id="F2" position="float" orientation="portrait"><object-id xmlns:xlink="http://www.w3.org/1999/xlink" content-type="doi" xlink:type="simple">10.3897/phytokeys.154.39105.figure2</object-id><object-id xmlns:xlink="http://www.w3.org/1999/xlink" content-type="arpha" xlink:type="simple">A773665D-5A78-5BAA-B8C7-A58E5EA80620</object-id><label>Figure 2.</label><caption><p><italic><tp:taxon-name><tp:taxon-name-part taxon-name-part-type="genus" reg="Brachymenium">Brachymenium</tp:taxon-name-part> <tp:taxon-name-part taxon-name-part-type="species" reg="speciosum">speciosum</tp:taxon-name-part></tp:taxon-name></italic> (Hook. &amp; Wils.) Steere. <bold>A</bold> Part of leafy stem showing distorted leaves <bold>B</bold> tip of leaf showing thickened margin with teeth on margin and upper and lower surfaces, some of these appearing as double teeth <bold>C</bold> capsule showing rostrate operculum <bold>D</bold> peristome teeth mounted in Hoyer’s solution, showing elongate exostome teeth erect on one half and reflexed on other half, the latter showing endostome lacking cilia and segments. The photographs were taken using a Leica DM4B Compound microscope, 5× objective.</p></caption><graphic xmlns:xlink="http://www.w3.org/1999/xlink" xlink:href="phytokeys-154-011-g002.jpg" position="float" orientation="portrait" xlink:type="simple" id="oo_438303.jpg"><uri content-type="original_file" xlink:type="simple">https://binary.pensoft.net/fig/438303</uri></graphic></fig></tp:treatment-sec><ref-list><ref id="B2"><mixed-citation xmlns:xlink="http://www.w3.org/1999/xlink" xlink:type="simple"><person-group><name name-style="western"><surname>Allen</surname><given-names>B</given-names></name></person-group> (<year>2013</year>) <article-title><tp:taxon-name><tp:taxon-name-part taxon-name-part-type="genus">Brachymenium</tp:taxon-name-part></tp:taxon-name> regnellii and <tp:taxon-name><tp:taxon-name-part taxon-name-part-type="genus">Bryum</tp:taxon-name-part></tp:taxon-name> leptotorquescens (<tp:taxon-name><tp:taxon-name-part taxon-name-part-type="family">Bryaceae</tp:taxon-name-part></tp:taxon-name>) new to Suriname.</article-title><source>Polish Botanical Journal</source><volume>58</volume>(<issue>1</issue>): <fpage>237</fpage>–<lpage>243</lpage>. <ext-link xlink:type="simple" ext-link-type="doi" xlink:href="10.2478/pbj-2013-0024">https://doi.org/10.2478/pbj-2013-0024</ext-link></mixed-citation></ref><ref id="B13"><mixed-citation xmlns:xlink="http://www.w3.org/1999/xlink" xlink:type="simple"><person-group><name name-style="western"><surname>Steere</surname><given-names>WC</given-names></name></person-group> (<year>1948</year>) Contribution to the bryogeography of Ecuador: A review of the species of <tp:taxon-name><tp:taxon-name-part taxon-name-part-type="subphylum">Musci</tp:taxon-name-part></tp:taxon-name> previously reported. The Bryologist 51(3): 65–167. <ext-link xlink:type="simple" ext-link-type="doi" xlink:href="10.1639/0007-2745(1948)51[65:CTTBOE]2.0.CO;2">https://doi.org/10.1639/0007-2745(1948)51[65:CTTBOE]2.0.CO;2</ext-link></mixed-citation></ref></ref-list></tp:taxon-treatment>
